# Supplementary material for: Associations between Longitudinal Patterns of Substance Use and Anxiety and Depression Symptoms among a Sample of Canadian Secondary School Students
Source: Int J Environ Res Public Health. 2021 Oct 5;18(19):10468. doi: 10.3390/ijerph181910468 (PMC8507734; doi:10.3390/ijerph181910468)
Supplement: Supplementary file 1 [file ijerph-18-10468-s001.zip]

Archive with 1 entries (1 files):
- ijerph-1355130-supplementary.pdf
